# Supplementary material for: Prognostic Values of Inflammatory Indexes and Clinical Factors in Patients with Epidermal Growth Factor Receptor Mutations in Lung Adenocarcinoma and Treated with Tyrosine Kinase Inhibitors
Source: J Pers Med. 2022 Mar 5;12(3):404. doi: 10.3390/jpm12030404 (PMC8955131; doi:10.3390/jpm12030404)
Supplement: Supplementary file 1 [file jpm-12-00404-s001.zip]

Archive with 1 entries (1 files):
- jpm-1586715-supplementary.pdf
